# Supplementary material for: Molecular Phylogenetics of Seven Cyprinidae Distant Hybrid Lineages: Genetic Variation, 2nNCRC Convergent Evolution, and Germplasm Implications
Source: Biology (Basel). 2025 Oct 30;14(11):1527. doi: 10.3390/biology14111527 (PMC12650161; doi:10.3390/biology14111527)
Supplement: Supplementary file 1 [file biology-14-01527-s001.zip]

Archive with 12 entries (12 files):
- Figure S1.pdf
- Figure S2.pdf
- Table S1.xls
- Table S10.xlsx
- Table S11.pdf
- Table S2-3.pdf
- Table S4.xlsx
- Table S5.pdf
- Table S6.xls
- Table S7.pdf
- Table S8.xlsx
- Table S9.pdf
