# Supplementary material for: Molecular Phylogenetics of Seven Cyprinidae Distant Hybrid Lineages: Genetic Variation, 2nNCRC Convergent Evolution, and Germplasm Implications
Source: Biology (Basel). 2025 Oct 30;14(11):1527. doi: 10.3390/biology14111527 (PMC12650161; doi:10.3390/biology14111527)
Supplement: Supplementary file 1 [file biology-14-01527-s001.zip › Table S1.xls]

## Sheet: Sheet1
Table S1. Sequence information including the GenBank accession number, species name of nuclear genes and mitochondrial genes in this study
		Nuclear genes						Mitochondrial genes
Species	Abbreviation	Rag1	Rag2	EGR2b	IRBP2	RH2		Cytb	D-loop	16S rRNA	COI
Cyprinus carpio	C. carpio1	KJ474764	DQ366994	MT954426	MT954494	MH837025		MW125611	MW125611	MW125611	MW125611
	C. carpio2	KJ474763	—	MT954425	MT954493	MH837024		OL840285	OL840285	OL840285	OL840285
	C. carpio3	MG806244	—	MH797411	MT954492	—		OL840284	OL840284	OL840284	OL840284
Carassius auratus	C. auratus1	DQ196520	MH836896	MT954424	MT954491	KM015480		KJ874430	KJ874430	KJ874430	KJ874430
	C. auratus2	DQ196519	MH836895	MT954423	MH836769	KM015479		KJ874428	KJ874428	KJ874428	KJ874428
	C. auratus3	DQ196518	DQ366941	MH797413	MH836768	KM015483		KM659025	KM659025	KM659025	KM659025
Hampala macrolepidota	H. macrolepidota1	EU409623	JQ346096	EU409747	EU409683	EU409651		NC_029149	NC_029149	NC_029149	NC_029149
	H. macrolepidota2	JQ346122	KP696312	KP694560	—	KC631271		KF670818	KF670818	KF670818	KF670818
	H. macrolepidota3	KP712480	DQ366965	—	—	KP695799		—	—	—	—
Barbonymus gonionotus	B. gonionotus1	JQ346120	JN258610	MT954442	MT954485	KC631242		NC_008655	—	NC_008655	NC_008655
	B. gonionotus2	KP712531	JN258611	MT954441	MT954484	FJ197048		—	—	—	—
	B. gonionotus3	KP712532	JN258609	FJ531287	FJ197098	FJ531344		—	—	—	—
Gobio gobio	G. gobio1	EU292689	DQ367015	FJ531293	FJ197107	FJ197056		AB239596	—	AB239596	AB239596
Barbus barbus	B. barbus1	EU711147	DQ366990	KY356396	FJ197099	KX980421		NC_008654	—	NC_008654	NC_008654
	B. barbus2	KP712572	—	—	—	FJ197049		—	—	—	—
	B. barbus3	KP712571	—	—	—	—		—	—	—	—
Scaphiodonichthys acanthopterus	S. acanthopterus1	KP712560	HQ235900	MT975507	MT975509	KC690009		NC_018789	NC_018789	NC_018789	NC_018789
	S. acanthopterus2	KP712559	—	—	—	—		JX486026	JX486026	JX486026	JX486026
	S. acanthopterus3	KC690008	—	—	—	—		—	—	—	—
Parasinilabeo assimilis	P. assimilis1	GU086515	DQ366992	JN160237	JN160273	GU086477		NC_025947	NC_025947	NC_025947	NC_025947
	P. assimilis2	GQ913484	—	GQ913591	GQ913644	GQ913535		KP003984	KP003984	KP003984	KP003984
Akrokolioplax bicornis	A. bicornis1	GU086514	HQ235875	JN160236	JN160272	GU086476		KF752477	—	KF752477	KF752477
Discogobio brachyphysallidos	D. brachyphysallidos1	GU086509	DQ366958	JN160232	JN160268	GU086471		GU086547	—	GU168746	GU086585
Discogobio yunnanensis	D. yunnanensis1	GU086507	KP696309	JN160230	JN160266	GU086469		NC_025319	NC_025319	NC_025319	NC_025319
	D. yunnanensis2	KP695658	—	KP694557	—	KP695796		KJ997760	KJ997760	KJ997760	KJ997760
Ptychidio jordani	P. jordani1	GQ913487	DQ366974	GQ913594	JN160263	GQ913538		NC_024294	NC_024294	NC_024294	NC_024294
	P. jordani2	GU086504	—	JN160227	GQ913647	GU086466		KJ620837	KJ620837	KJ620837	KJ620837
Sinocrossocheilus liuchengensis	S. liuchengensis1	GU086502	HQ235883	JN160225	JN160261	GU086464		NC_045943	NC_045943	NC_045943	NC_045943
Osteochilus salsburyi	O. salsburyi1	GU086501	DQ366971	JN160224	JN160260	GU086463		MW114837	MW114837	MW114837	MW114837
	O. salsburyi2	GQ913483	—	GQ913590	GQ913643	GQ913534		KT359600	KT359600	KT359600	KT359600
Cirrhinus molitorella	C. molitorella1	KC631217	DQ366959	JX074542	JX074580	KC631257		NC_022182	NC_022182	NC_022182	NC_022182
	C. molitorella2	GU086500	—	JN160223	JN160259	GU086462		KF160921	KF160921	KF160921	KF160921
Labeo stolizkae	L. stolizkae1	GU086498	JX042093	JN160221	JN160257	GU086460		GU086536	—	JX042130	GU086574
Pseudogyrinocheilus prochilus	P. prochilus1	GU086496	HQ235884	JN160219	JN160255	GU086458		NC_024588	NC_024588	NC_024588	NC_024588
	P. prochilus2	GQ913486	—	GQ913593	GQ913646	GQ913537		KJ684987	KJ684987	KJ684987	KJ684987
Garra cryptonemus	G. cryptonemus1	GU086494	HQ235882	JN160218	JN160254	GU086456		JQ864587	KP698921	GU168731	GU086570
	G. cryptonemus2	JQ864627	—	—	—	—		GU086532	—	—	KM610626
Garra mirofrontis	G. mirofrontis1	JQ864624	DQ366934	JN160215	JN160251	GU086489		JQ864584	—	KU500879	GU086603
	G. mirofrontis2	GU086527	—	—	—	—		—	—	—	—
Garra orientalis	G. orientalis1	GU086526	DQ366957	JN160214	JN160250	GQ913517		NC_021935	NC_021935	NC_021935	NC_021935
	G. orientalis2	JQ864625	—	GQ913569	GQ913624	GQ913516		JX290078	JX290078	JX290078	JX290078
	G. orientalis3	JQ864622	—	GQ913568	GQ913623	—		NC_045066	NC_045066	NC_045066	NC_045066
Discocheilus wui	D. wui1	GU086523	HQ235874	JN160209	JN160245	GU086485		NC_045066	NC_045066	NC_045066	NC_045066
Discogobio tetrabarbatus	D. tetrabarbatus1	GU086518	KP696310	JN160207	JN160243	GU086480		NC_024578	NC_024578	NC_024578	NC_024578
	D. tetrabarbatus2	KP695659	—	KP694558	GQ913614	KP695797		KJ669372	KJ669372	KJ669372	KJ669372
	D. tetrabarbatus3	GQ913455	—	GQ913559	—	GQ913507		—	—	—	—
Rectoris posehensis	R. posehensis1	GU086519	DQ366975	JN160205	JN160241	GU086481		NC_033390	NC_033390	NC_033390	NC_033390
	R. posehensis2	GQ913488		GQ913595	GQ913648	GQ913539		KF752479	KF752479	KF752479	KF752479
Rectoris luxiensis	R. luxiensis1	KT633699	DQ366977	KT633668	KT633684	KT633714		KT633653	—	KT633623	KT633638
Discogobio laticeps	D. laticeps1	KT633695	DQ366949	KT633665	KT633680	KT633710		NC_045918	NC_045918	NC_045918	NC_045918
Semilabeo notabilis	S. notabilis1	KT633694	DQ366983	KT633664	KT633679	KT633709		NC_045916	NC_045916	NC_045916	NC_045916
	S. notabilis2	GQ913489	—	GQ913596	GQ913649	GQ913540		MH048527	MH048527	MH048527	MH048527
Labeo senegalensis	L. senegalensis1	KP695715	KP696356	GQ913583	FJ197104	KP695863		NC_008657	—	NC_008657	NC_008657
	L. senegalensis2	EU711151	—	KP694624	—	FJ197053		AB238968	—	AB238968	AB238968
Discogobio bismargaritus	D. bismargaritus1	KT633691	DQ366947	KT633661	KT633676	KT633706		KT633645	—	KT633615	KT633630
Pseudocrossocheilus bamaensis	P. bamaensis1	GQ913485	DQ366993	GQ913592	GQ913645	GQ913536		GQ406327	—	DQ845895	—
Labiobarbus lineatus	L. lineatus1	GQ913477	HQ235881	GQ913584	GQ913637	GQ913528		AP013317	AP013317	AP013317	AP013317
	L. lineatus2	KP695666	KP696320	KP694569	JX074567	KP695807		NC_022955	NC_022955	NC_022955	NC_022955
	L. lineatus3	JX074476	—	JX074524	—	KC631264		AP012153	AP012153	AP012153	AP012153
Labeo rohita	L. rohita1	GQ913476	KP696318	KP694567	GQ913636	GQ913527		MW557325	MW557325	MW557325	MW557325
	L. rohita2	JQ346119	JQ346101	GQ913582	—	KC631268		KR185963	KR185963	KR185963	KR185963
Henicorhynchus siamensis	H. siamensis1	GQ913469	KP696314	KP694563	GQ913629	KP695802		NC_031623	NC_031623	NC_031623	NC_031623
	H. siamensis2	KP695662	—	KP694562	—	KP695801		AP011387	AP011387	AP011387	AP011387
	H. siamensis3	—	—	GQ913574	—	GQ913522		AP013329	—	AP013329	AP013329
Henicorhynchus lineatus	H. lineatus1	GQ913467	DQ366935	GQ913572	GQ913627	GQ913520		NC_022950	NC_022950	NC_022950	NC_022950
Crossocheilus reticulatus	C. reticulatus1	KX427052	DQ366937	GQ913558	GQ913613	GQ913506		NC_031624	NC_031624	NC_031624	NC_031624
	C. reticulatus2	KX427051	—	JX074535	JX074574	JX074620		AP011388	AP011388	AP011388	AP011388
	C. reticulatus3	KX427050	—	—	—	—		—	—	—	—
Cirrhinus mrigala	C. mrigala1	GQ913452	KP696306	KP694546	GQ913611	KP695785		JQ838173	JQ838173	JQ838173	JQ838173
	C. mrigala2	—	—	GQ913556		GQ913504		NC_017611	—	NC_017611	NC_017611
Garra waterloti	G. waterloti1	JX074493	KP696355	JX074541	JX074579	JX074626		MG182338	—	JX074130	MG182246
	G. waterloti2	KP695714	—	—	—	—		—	—	—	—
	G. waterloti3	MG211040	—	—	—	—		—	—	—	—
Labeo forskalii	L. forskalii1	JX074491	HQ235880	JX074539	JX074577	JX074624		MN073791	—	JX074128	KY204400
Labeo parvus	L. parvus1	JX074490	KP696360	JX074538	JX074576	JX074623		AP013339	—	AP013339	AP013339
	L. parvus2	JX074489	—	JX074537	JX074575	JX074622		MN073799	—	JX074133	HM882852
	L. parvus3	OM811532	—	KP694636	—	—		JX074292	—	JX074127	HM882851
Labeo yunnanensis	L. yunnanensis1	JX074486	DQ366948	JX074534	JX074573	JX074619		JX074282	—	JX074123	JX074205
Leuciscus waleckii	L. waleckii1	MG806179	MH836898	MH797421	MH836777	MH837031		NC_018825	NC_018825	NC_018825	NC_018825
	L. waleckii2	—	MH836897	MH797420	MH836776	MH837030		JX573111	JX573111	JX573111	JX573111
	L. waleckii3	—	—	MH797419	MH836775	MH837029		MN105127	MN105127	MN105127	MN105127
Myxocyprinus asiaticus	M. asiaticus	JX255542	DQ367043	JN177263	JX488937	FJ197036		KF582766	KJ668808	—	MN342644
Cyprinus carpio	COC1	7-1	8-1	9-1	2-1	1-1		3-1	4-1	5-1	6-1
	COC2	7-2	8-2	9-2	2-2	1-2		3-2	4-2	5-2	6-2
	COC3	7-3	8-3	9-3	2-3	1-3		3-3	4-3	5-3	6-3
Cyprinus carpio haematopterus	KOC1	7-4	8-4	9-4	—	1-4		3-4	4-4	5-4	6-4
	KOC2	7-5	8-5	9-5	2-5	1-5		3-5	4-5	5-5	6-5
	KOC3	7-6	—	9-6	2-6	1-6		3-6	4-6	5-6	6-6
Improved Carassius cuvieri	WCC-L1	7-7	8-7	9-7	—	1-7		3-7	4-7	5-7	6-7
	WCC-L2	7-8	8-8	9-8	2-8	1-8		3-8	4-8	5-8	6-8
	WCC-L3	7-9	8-9	9-9	2-9	1-9		3-9	4-9	5-9	6-9
Carassius auratus (gold fish)	GF1	7-10	8-10	9-10	—	1-10		3-10	4-10	5-10	6-10
	GF2	7-11	8-11	9-11	2-11	1-11		3-11	4-11	5-11	6-11
	GF3	7-12	8-12	9-12	2-12	1-12		3-12	4-12	5-12	6-12
Carassius auratus red var. × Cyprinus carpio	RCC × COC1	7-13	8-13	9-13	2-13	1-13		3-13	4-13	5-13	6-13
	RCC × COC2	7-14	8-14	9-14	2-14	1-14		3-14	4-14	5-14	6-14
	RCC × COC3	7-15	8-15	9-15	2-15	1-15		3-15	4-15	5-15	6-15
new crucian carp-like homodiploid fis	2nNCRC1	7-16	8-16	9-16	2-16	1-16		3-16	4-16	5-16	6-16
	2nNCRC2	7-17	8-17	9-17	2-17	1-17		3-17	4-17	5-17	6-17
	2nNCRC3	7-18	8-18	9-18	2-18	1-18		3-18	4-18	5-18	6-18
new common carp-like homodiploid fish	2nNCOC1	7-19	8-19	9-19	—	1-19		3-19	4-19	5-19	6-19
	2nNCOC2	7-20	8-20	9-20	2-20	1-20		3-20	4-20	5-20	6-20
	2nNCOC3	7-21	—	9-21	2-21	1-21		3-21	4-21	5-21	6-21
Triploid Carassius auratus (3n = 150, 3N) × COC	3N × COC1	7-22	8-22	9-22	2-22	1-22		3-22	4-22	5-22	6-22
	3N × COC2	7-23	8-23	9-23	2-23	1-23		3-23	4-23	5-23	6-23
	3N × COC3	7-24	8-24	9-24	2-24	1-24		3-24	4-24	5-24	6-24
Triploid Carassius auratus (3n = 150, 3N) × RCC	3N × RCC1	7-25	8-25	9-25	2-25	1-25		3-25	4-25	5-25	6-25
	3N × RCC2	7-26	—	9-26	2-26	1-26		3-26	4-26	5-26	6-26
	3N × RCC3	7-27	8-27	9-27	2-27	1-27		3-27	4-27	5-27	6-27
Triploid Carassius auratus (3n = 150, 3N)	3N1	7-28	8-28	9-28	2-28	1-28		3-28	4-28	5-28	6-28
	3N2	7-29	8-29	9-29	2-29	1-29		3-29	4-29	5-29	6-29
	3N3	7-30	8-30	9-30	2-30	1-30		3-30	4-30	5-30	6-30
Carassius cuvieri × Carassius auratus red var.	WR1	7-34	8-34	9-34	2-34	1-34		3-34	4-34	5-34	6-34
	WR2	7-35	8-35	9-35	2-35	1-35		3-35	4-35	5-35	6-35
	WR3	7-36	8-36	9-36	2-36	1-36		3-36	4-36	5-36	6-36
Carassius cuvieri	WCC1	7-37	8-37	—	2-37	1-37		3-37	4-37	5-37	6-37
	WCC2	7-38	8-38	9-38	2-38	1-38		3-38	4-38	5-38	6-38
	WCC3	7-39	8-39	9-39	2-39	1-39		3-39	4-39	5-39	6-39
Carassius auratus red var.	RCC1	7-40	8-40	9-40	2-40	1-40		3-40	4-40	5-40	6-40
	RCC2	7-41	8-41	9-41	2-41	1-41		3-41	4-41	5-41	6-41
	RCC3	7-42	8-42	9-42	2-42	1-42		3-42	4-42	5-42	6-42
Megalobrama amblycephala	BSB1	7-43	8-43	9-43	2-43	1-43		3-43	4-43	5-43	6-43
	BSB2	7-44	8-44	9-44	2-44	1-44		3-44	4-44	5-44	6-44
	BSB3	7-45	—	9-45	2-45	1-45		3-45	4-45	5-45	6-45
— indicates ​missing data.
