# Supplementary material for: Molecular Phylogenetics of Seven Cyprinidae Distant Hybrid Lineages: Genetic Variation, 2nNCRC Convergent Evolution, and Germplasm Implications
Source: Biology (Basel). 2025 Oct 30;14(11):1527. doi: 10.3390/biology14111527 (PMC12650161; doi:10.3390/biology14111527)
Supplement: Supplementary file 1 [file biology-14-01527-s001.zip › Table S10.xlsx]

## Sheet: RH2 diatance
Table S10. Calculating genetic distance in RH2 sequences between distant hybrids and other Cyprinidae species based on the Kimura 2-Parameter model.
	C.carpio	C.auratus	H.macrolepidota	B.gonionotus	B.barbus	P.assimilis	D.yunnanensis	P.jordani	O.salsburyi	C.molitorella	P.prochilus	G.orientalis	D.tetrabarbatus	R.posehensis	S.notabilis	L.senegalensis	L.lineatus	L.rohita	H.siamensis	C.reticulatus	C.mrigala	L.parvus	L.waleckii	BSB	COC	KOC	WCC-L	GF	RCCxCOC	2nNCRC	2nNCOC	3NxCOC	3NxRCC	3N	WR	WCC	RCC
C.carpio
C.auratus	0.0211852
H.macrolepidota	0.0910186	0.111888
B.gonionotus	0.082029	0.0990449	0.0557704
B.barbus	0.070064	0.0797497	0.0662134	0.0550105
P.assimilis	0.0953438	0.0981225	0.0959164	0.089419	0.0983594
D.yunnanensis	0.0958233	0.102885	0.085154	0.0822102	0.0945647	0.0487787
P.jordani	0.0918856	0.104009	0.09279	0.0880504	0.0975774	0.0320419	0.049621
O.salsburyi	0.112458	0.121278	0.108992	0.10904	0.11953	0.0912801	0.0871418	0.072227
C.molitorella	0.0964106	0.106079	0.094003	0.0923645	0.101627	0.0676745	0.0751977	0.0630644	0.0691904
P.prochilus	0.0942011	0.0981264	0.101384	0.0921213	0.0951624	0.0166504	0.0500406	0.032996	0.0960056	0.0771392
G.orientalis	0.0783344	0.0899635	0.0735233	0.0741287	0.0864505	0.0431445	0.0393676	0.0556404	0.0861098	0.0692215	0.0456662
D.tetrabarbatus	0.100337	0.110636	0.0861281	0.0768499	0.0895448	0.0457177	0.0424361	0.0444007	0.0891683	0.0791094	0.0478183	0.053269
R.posehensis	0.0911242	0.0998801	0.0959734	0.0911925	0.0981801	0.0231924	0.0501663	0.0186008	0.0831173	0.0709893	0.0263442	0.0496155	0.0455517
S.notabilis	0.0895484	0.0989175	0.0958214	0.0895608	0.0960749	0.0128098	0.047714	0.0267842	0.0943727	0.0716932	0.01772	0.0425822	0.0432134	0.0196281
L.senegalensis	0.0857916	0.0937953	0.0869164	0.0796167	0.0893762	0.0713482	0.0694846	0.0748351	0.101284	0.0880873	0.0727244	0.0470422	0.079197	0.0753499	0.0719288
L.lineatus	0.0795993	0.104141	0.0997229	0.0891142	0.0936821	0.0810123	0.084869	0.0761522	0.0719585	0.0663173	0.0843422	0.0723364	0.0863671	0.0741064	0.0798793	0.0880666
L.rohita	0.0752376	0.0786725	0.104646	0.0963292	0.0943154	0.0900771	0.0897858	0.0936026	0.100525	0.0983248	0.091607	0.0792895	0.0972055	0.0942084	0.0903336	0.0657478	0.0877381
H.siamensis	0.0948805	0.108763	0.0809146	0.0721589	0.0877991	0.0662473	0.0541719	0.0604796	0.0855391	0.071105	0.0688791	0.0504707	0.0630073	0.067853	0.0683361	0.0698955	0.0781703	0.0880095
C.reticulatus	0.0858612	0.0985674	0.0787607	0.0715154	0.0906531	0.0541847	0.0572592	0.0512159	0.0664997	0.0468433	0.0624705	0.053053	0.0650561	0.0585493	0.0555372	0.0700086	0.0634538	0.0843198	0.0493083
C.mrigala	0.0831744	0.0877379	0.0870229	0.0716282	0.08699	0.0685386	0.0688005	0.0760143	0.10933	0.0926128	0.0705756	0.0575557	0.0740012	0.0723555	0.0665929	0.0510444	0.0862175	0.0398913	0.066872	0.0731244
L.parvus	0.0811838	0.0803145	0.0921475	0.0810389	0.0926754	0.0784384	0.0785353	0.0853123	0.108026	0.0981104	0.0844218	0.0701231	0.0890497	0.08172	0.0783423	0.0526676	0.0903415	0.0428497	0.0758714	0.0809254	0.0308025
L.waleckii	0.132827	0.134926	0.136951	0.138838	0.138309	0.155821	0.153975	0.149253	0.168587	0.162271	0.160337	0.141594	0.155026	0.153383	0.155102	0.127205	0.157006	0.135319	0.148578	0.140942	0.123371	0.123671
BSB	0.140432	0.150449	0.155167	0.14839	0.149933	0.168069	0.162028	0.165819	0.177988	0.167488	0.169046	0.150788	0.16992	0.170066	0.168429	0.149763	0.160443	0.142888	0.151764	0.151133	0.141779	0.135779	0.105076
COC	0.00484548	0.0223891	0.0951016	0.0851328	0.0727226	0.0985319	0.098994	0.092633	0.113659	0.0996509	0.097391	0.0824092	0.10487	0.0932649	0.0927239	0.0899602	0.0836597	0.07817	0.10163	0.089429	0.0866116	0.082857	0.135789	0.143064
KOC	0.00545136	0.0204786	0.0916432	0.0826754	0.0714126	0.0961319	0.0961378	0.0918345	0.1117	0.0992786	0.0949893	0.0796142	0.101559	0.0908674	0.0915795	0.0879045	0.0816227	0.076269	0.0984033	0.0857218	0.0825065	0.0814817	0.133836	0.141102	0.00827757
WCC-L	0.0449919	0.0408967	0.0897243	0.0846875	0.0716088	0.0919892	0.0942189	0.0954665	0.111601	0.100197	0.0953009	0.0813365	0.100032	0.0921381	0.0872737	0.0891969	0.0914657	0.0767656	0.101617	0.0852717	0.0851821	0.0839767	0.132002	0.135706	0.0511741	0.0516869
GF	0.0531336	0.047048	0.097603	0.0902281	0.0790499	0.10298	0.105017	0.105669	0.123428	0.106167	0.104693	0.0947788	0.108928	0.1023	0.0986748	0.0992458	0.101769	0.0878508	0.111899	0.0990412	0.0941532	0.0947461	0.140175	0.145869	0.0591452	0.0589627	0.0192786
RCCxCOC	0.0163216	0.0269766	0.0894968	0.0775654	0.0677459	0.0964095	0.095617	0.0946996	0.109729	0.0934935	0.0965619	0.0795369	0.0986877	0.0933316	0.0904941	0.0862349	0.0782545	0.073606	0.0945554	0.0838979	0.0802267	0.080077	0.12696	0.136031	0.0211693	0.0223483	0.0336018	0.0387089
2nNCRC	0.0480189	0.0383688	0.0932539	0.0883555	0.0723068	0.09639	0.0988219	0.0986289	0.116141	0.101727	0.09862	0.0893002	0.104982	0.0960905	0.0920873	0.0946264	0.0970521	0.0825457	0.106557	0.0919725	0.0909014	0.089673	0.13446	0.141133	0.0531068	0.0541665	0.0148291	0.0169052	0.0357665
2nNCOC	0.00727475	0.0211602	0.0930177	0.0829468	0.0713844	0.0976633	0.0967209	0.0935036	0.112564	0.0995165	0.0965222	0.0819099	0.10074	0.0921389	0.0921614	0.0878719	0.0831236	0.0757447	0.099913	0.0873095	0.0824639	0.0823417	0.132807	0.140065	0.00970907	0.00840373	0.0500028	0.0568665	0.0195576	0.0519399
3NxCOC	0.0522317	0.0452605	0.0929027	0.0870583	0.0752112	0.0954334	0.0983939	0.0993918	0.114971	0.101277	0.100474	0.0904631	0.101591	0.0960574	0.092458	0.0948842	0.0957849	0.0860978	0.108065	0.0936173	0.0904546	0.0901168	0.136168	0.144665	0.0583122	0.0581308	0.0182192	0.0128257	0.0376269	0.017561	0.0560364
3NxRCC	0.0544947	0.0437789	0.0950933	0.0873846	0.0734127	0.0954953	0.0982295	0.100091	0.117162	0.0977141	0.0998493	0.0901733	0.102146	0.0971507	0.0927247	0.0957629	0.0967407	0.0874385	0.10873	0.0942425	0.0924583	0.0930134	0.138904	0.143992	0.060496	0.0600345	0.0217941	0.0149206	0.0397126	0.0191356	0.0579247	0.00918961
3N	0.0500889	0.0422526	0.0928925	0.0866169	0.0733428	0.0953913	0.0974237	0.0988727	0.114919	0.0986909	0.100199	0.0885914	0.102052	0.0955421	0.0919463	0.0939195	0.0943614	0.0851727	0.106633	0.0921979	0.0895076	0.0891908	0.135699	0.142228	0.0562179	0.0560395	0.0165172	0.0119074	0.0355995	0.0165118	0.0539591	0.007489	0.00918768
WR	0.0440694	0.0387255	0.0896079	0.0847465	0.0692689	0.0938794	0.0951609	0.095152	0.113471	0.101459	0.0942213	0.0839408	0.099789	0.0926238	0.0886511	0.089195	0.0926031	0.0759877	0.101258	0.0875895	0.0838342	0.084438	0.129834	0.132575	0.050136	0.050641	0.00971164	0.014511	0.0299505	0.0118022	0.0478866	0.0146414	0.0174034	0.0126797
WCC	0.0470893	0.0427876	0.0906737	0.085798	0.0693794	0.0961103	0.0974479	0.0996002	0.115692	0.102981	0.0959931	0.0858175	0.102252	0.0970406	0.0913626	0.0923857	0.0927326	0.0785913	0.103572	0.0895279	0.0883944	0.0880918	0.131772	0.136032	0.0522304	0.0530173	0.0150837	0.0222848	0.035199	0.0161305	0.051361	0.020825	0.0217772	0.0191004	0.0136081
RCC	0.047081	0.0393629	0.0896489	0.084467	0.0714961	0.0924975	0.0940242	0.0961252	0.111843	0.100163	0.0965993	0.0821707	0.0999979	0.0924076	0.0883798	0.0881671	0.0924932	0.0781035	0.101668	0.0867788	0.0839224	0.0836089	0.131875	0.13555	0.0539059	0.0538674	0.0118076	0.0176795	0.0354834	0.0140478	0.0519213	0.0171571	0.018873	0.0150624	0.0100942	0.0172964
