# Supplementary material for: Molecular Phylogenetics of Seven Cyprinidae Distant Hybrid Lineages: Genetic Variation, 2nNCRC Convergent Evolution, and Germplasm Implications
Source: Biology (Basel). 2025 Oct 30;14(11):1527. doi: 10.3390/biology14111527 (PMC12650161; doi:10.3390/biology14111527)
Supplement: Supplementary file 1 [file biology-14-01527-s001.zip › Table S4.xlsx]

## Sheet: Table S4 COI distance
Table S4. Calculating genetic distance in COI sequences between distant hybrids and other Cyprinidae species based on the Kimura 2-Parameter model.
	C. carpio	C. auratus	H. macrolepidota	S. acanthopterus	P. assimilis	D. yunnanensis	P. jordani	O. salsburyi	C. molitorella	P. prochilus	G. orientalis	D. tetrabarbatus	R. posehensis	S. notabilis	L. senegalensis	L. lineatus	L. rohita	H. siamensis	C. reticulatus	C. mrigala	L. parvus	L. waleckii	M. amblycephala	COC	KOC	WCC-L	GF	RCC×COC	2nNCRC	2nNCOC	3N×COC	3N×RCC	3N	WR	WCC	RCC
C. carpio
C. auratus	0.129694
H. macrolepidota	0.165555	0.149899
S. acanthopterus	0.123497	0.134524	0.158558
P. assimilis	0.130562	0.141152	0.172472	0.122409
D. yunnanensis	0.117124	0.115117	0.155511	0.133915	0.0909581
P. jordani	0.124129	0.144686	0.171098	0.141942	0.0758512	0.081791
O. salsburyi	0.145238	0.155974	0.181933	0.157779	0.140057	0.14028	0.141643
C. molitorella	0.119695	0.133955	0.158494	0.141526	0.126285	0.105957	0.121221	0.119919
P. prochilus	0.135326	0.15019	0.169956	0.148172	0.0806334	0.078229	0.0700564	0.135317	0.120823
G. orientalis	0.140245	0.13806	0.171683	0.159497	0.135685	0.128514	0.128233	0.155808	0.131643	0.149351
D. tetrabarbatus	0.120065	0.120429	0.161546	0.144781	0.103381	0.0257665	0.0916697	0.13862	0.11215	0.0835001	0.130969
R. posehensis	0.125529	0.140057	0.16902	0.140652	0.0798289	0.0834486	0.0796806	0.12803	0.115271	0.0837686	0.137817	0.0880079
S. notabilis	0.116084	0.13231	0.162395	0.131302	0.0790275	0.0781345	0.0685046	0.138924	0.116672	0.0672818	0.128514	0.0833977	0.0806334
L. senegalensis	0.126344	0.141152	0.168459	0.137309	0.12109	0.11795	0.127219	0.144463	0.119301	0.120224	0.156922	0.12196	0.129188	0.118502
L. lineatus	0.13172	0.148353	0.170743	0.137721	0.136408	0.130888	0.125685	0.14253	0.122598	0.140597	0.144463	0.136611	0.126778	0.121114	0.145368
L. rohita	0.135285	0.139574	0.161989	0.140841	0.121702	0.108869	0.129202	0.126113	0.107991	0.127154	0.153939	0.114363	0.127219	0.116625	0.0931508	0.139235
H. siamensis	0.148535	0.159574	0.186142	0.177663	0.158416	0.149238	0.153449	0.156392	0.140745	0.164182	0.157083	0.152303	0.151955	0.157637	0.164788	0.170108	0.15249
C. reticulatus	0.130226	0.142735	0.171819	0.134054	0.12196	0.117888	0.116174	0.142475	0.127558	0.129478	0.138473	0.130005	0.117406	0.118813	0.133333	0.132949	0.139563	0.153577
C. mrigala	0.129952	0.156503	0.182488	0.16006	0.133812	0.12167	0.142696	0.145599	0.126211	0.133533	0.174312	0.128145	0.142708	0.134539	0.121674	0.148308	0.107262	0.173838	0.148532
L. parvus	0.126845	0.131432	0.166976	0.154705	0.12914	0.119554	0.128657	0.13877	0.117131	0.133032	0.148043	0.122049	0.127038	0.116985	0.0877335	0.14061	0.0883096	0.17207	0.136547	0.117749
L. waleckii	0.711883	0.736901	0.768325	0.705199	0.710873	0.720837	0.720512	0.750537	0.71149	0.716037	0.719474	0.722558	0.729474	0.691677	0.724163	0.728205	0.703517	0.739667	0.715533	0.746564	0.753242
M. amblycephala	0.146509	0.160202	0.185291	0.168262	0.157592	0.154988	0.160769	0.165878	0.149961	0.165515	0.162473	0.153307	0.164735	0.160917	0.153235	0.164954	0.151779	0.174499	0.155556	0.169714	0.162879	0.711568
COC	0.00394339	0.120902	0.164977	0.1176	0.127794	0.104278	0.125774	0.131985	0.120249	0.128135	0.136005	0.114925	0.120714	0.104408	0.110917	0.123065	0.11762	0.131834	0.121373	0.107592	0.118397	0.719099	0.148132
KOC	0.00394339	0.118478	0.163028	0.11394	0.125935	0.102502	0.123925	0.130137	0.118421	0.126269	0.134135	0.113114	0.118875	0.102629	0.109129	0.121243	0.115818	0.130004	0.119555	0.10581	0.114668	0.711728	0.146238	0.00294986
WCC-L	0.123809	0.0513704	0.185926	0.137339	0.137572	0.112587	0.139604	0.153857	0.139604	0.149657	0.144074	0.132578	0.149657	0.132273	0.127915	0.16786	0.142201	0.145828	0.149881	0.137726	0.137569	0.745159	0.171494	0.126868	0.123198
GF	0.123632	0.0123799	0.172422	0.149244	0.145537	0.1239	0.147605	0.148567	0.141909	0.157824	0.146401	0.132994	0.148128	0.14018	0.141315	0.158824	0.138933	0.15192	0.140915	0.145708	0.134878	0.74946	0.155831	0.125459	0.125459	0.0560889
RCC×COC	0.123067	0.0118825	0.171821	0.148659	0.144957	0.123335	0.147024	0.147984	0.141331	0.157238	0.145818	0.132423	0.147548	0.139604	0.140737	0.158236	0.138355	0.151332	0.140336	0.145129	0.134288	0.749433	0.155241	0.124893	0.124893	0.0555677	0.000490738
2nNCRC	0.123067	0.0118825	0.171821	0.148659	0.144957	0.123335	0.147024	0.147984	0.141331	0.157238	0.145818	0.132423	0.147548	0.139604	0.140737	0.158236	0.138355	0.151332	0.140336	0.145129	0.134288	0.749433	0.155241	0.124893	0.124893	0.0555677	0.000490738	0
2nNCOC	0.00246333	0.119083	0.164977	0.115767	0.125935	0.102502	0.123925	0.130137	0.118421	0.126269	0.134135	0.113114	0.118875	0.102629	0.109129	0.121243	0.115818	0.130004	0.119555	0.10581	0.116529	0.712555	0.146238	0.00147276	0.00147276	0.12503	0.12363	0.123065	0.123065
3N×COC	0.117873	0.00493401	0.170181	0.14132	0.141491	0.114515	0.147369	0.150189	0.139764	0.153732	0.140465	0.123477	0.144079	0.136162	0.135418	0.156294	0.133057	0.147814	0.138733	0.141657	0.133272	0.748159	0.158414	0.119686	0.119686	0.0492094	0.00937833	0.00888247	0.00888247	0.117871
3N×RCC	0.117873	0.00493401	0.170181	0.14132	0.141491	0.114515	0.147369	0.150189	0.139764	0.153732	0.140465	0.123477	0.144079	0.136162	0.135418	0.156294	0.133057	0.147814	0.138733	0.141657	0.133272	0.748159	0.158414	0.119686	0.119686	0.0492094	0.00937833	0.00888247	0.00888247	0.117871	0
3N	0.117873	0.00493401	0.170181	0.14132	0.141491	0.114515	0.147369	0.150189	0.139764	0.153732	0.140465	0.123477	0.144079	0.136162	0.135418	0.156294	0.133057	0.147814	0.138733	0.141657	0.133272	0.748159	0.158414	0.119686	0.119686	0.0492094	0.00937833	0.00888247	0.00888247	0.117871	0	0
WR	0.123809	0.0513704	0.185926	0.137339	0.137572	0.112587	0.139604	0.153857	0.139604	0.149657	0.144074	0.132578	0.149657	0.132273	0.127915	0.16786	0.142201	0.145828	0.149881	0.137726	0.137569	0.745159	0.171494	0.126868	0.123198	0	0.0560889	0.0555677	0.0555677	0.12503	0.0492094	0.0492094	0.0492094
WCC	0.124374	0.0518887	0.186537	0.137916	0.138147	0.113145	0.14018	0.154444	0.14018	0.150239	0.144655	0.133148	0.150239	0.132844	0.128485	0.168456	0.142781	0.146412	0.150466	0.138301	0.137759	0.7451	0.172094	0.127435	0.123763	0.000490738	0.0566106	0.0560889	0.0560889	0.125596	0.0497266	0.0497266	0.0497266	0.000490738
RCC	0.11727	0.00741002	0.165628	0.140684	0.139604	0.116323	0.145457	0.148284	0.137881	0.155685	0.138603	0.125315	0.142171	0.134289	0.136039	0.158236	0.132446	0.14719	0.136874	0.143559	0.126314	0.755568	0.158414	0.119081	0.119081	0.0497488	0.00987683	0.00938073	0.00938073	0.117268	0.00542193	0.00542193	0.00542193	0.0497488	0.0502662
