# Supplementary material for: Molecular Phylogenetics of Seven Cyprinidae Distant Hybrid Lineages: Genetic Variation, 2nNCRC Convergent Evolution, and Germplasm Implications
Source: Biology (Basel). 2025 Oct 30;14(11):1527. doi: 10.3390/biology14111527 (PMC12650161; doi:10.3390/biology14111527)
Supplement: Supplementary file 1 [file biology-14-01527-s001.zip › Table S6.xls]

## Sheet: Cytb distance
Table S6. Calculating genetic distance in Cytb sequences between distant hybrids and other Cyprinidae species based on the Kimura 2-Parameter model.																																					RCC
	C.carpio	C.auratus	H.macrolepidota	S.acanthopterus	P.assimilis	D.yunnanensis	P.jordani	O.salsburyi	C.molitorella	P.prochilus	G.cryptonemus	G.orientalis	D.tetrabarbatus	R.posehensis	S.notabilis	L.senegalensis	L.lineatus	L.rohita	H.siamensis	C.reticulatus	C.mrigala	L.parvus	L.waleckii	BSB	COC	KOC	WCC-L	GF	RCCxCOC	2nNCRC	2nNCOC	3NxCOC	3NxRCC	3N	WR	WCC
C.carpio
C.auratus	0.131505
H.macrolepidota	0.145157	0.191947
S.acanthopterus	0.141112	0.174909	0.167514
P.assimilis	0.112562	0.144459	0.161449	0.152672
D.yunnanensis	0.118587	0.153007	0.171058	0.151737	0.0826021
P.jordani	0.12551	0.159115	0.157656	0.165746	0.0960107	0.112563
O.salsburyi	0.176787	0.204474	0.183932	0.184881	0.163219	0.172564	0.17279
C.molitorella	0.121007	0.165969	0.164367	0.151225	0.113394	0.131069	0.12609	0.152713
P.prochilus	0.121056	0.145625	0.171396	0.148708	0.0922126	0.0934777	0.0953331	0.172753	0.125167
G.cryptonemus	0.148625	0.16899	0.195272	0.178366	0.126733	0.137801	0.123628	0.195132	0.133799	0.12819
G.orientalis	0.157382	0.168084	0.174269	0.163297	0.132182	0.135528	0.147256	0.172413	0.147022	0.142343	0.160681
D.tetrabarbatus	0.119209	0.153041	0.166594	0.157032	0.0834593	0.0222559	0.110499	0.168112	0.130017	0.101471	0.137716	0.133443
R.posehensis	0.13416	0.164684	0.176142	0.16965	0.100548	0.115193	0.0997577	0.176447	0.130163	0.107838	0.13026	0.148353	0.11705
S.notabilis	0.120647	0.164998	0.166885	0.173572	0.101939	0.104627	0.0971814	0.168147	0.141763	0.085604	0.14617	0.158373	0.110544	0.111062
L.senegalensis	0.113143	0.143701	0.154425	0.147324	0.11011	0.124635	0.124736	0.165328	0.119183	0.127041	0.140994	0.133041	0.123542	0.138296	0.141502
L.lineatus	0.125398	0.174126	0.158972	0.16385	0.134417	0.148506	0.147722	0.142717	0.11393	0.142395	0.175063	0.154472	0.14741	0.137624	0.14565	0.130751
L.rohita	0.10995	0.150601	0.159726	0.14888	0.108843	0.121192	0.128073	0.164671	0.115572	0.127147	0.15054	0.148443	0.117041	0.131721	0.139534	0.0938351	0.124413
H.siamensis	0.216605	0.239681	0.237307	0.235547	0.197964	0.205675	0.201451	0.219402	0.189296	0.203145	0.228258	0.240701	0.20361	0.211464	0.204055	0.213321	0.184216	0.209994
C.reticulatus	0.144615	0.177908	0.173545	0.170825	0.12425	0.13951	0.141814	0.164067	0.121852	0.142864	0.158802	0.151758	0.141578	0.136957	0.148071	0.136952	0.1224	0.137733	0.194098
C.mrigala	0.104609	0.14764	0.163656	0.165104	0.117645	0.124022	0.133162	0.176741	0.127912	0.122874	0.151644	0.153902	0.127032	0.133915	0.132931	0.118477	0.138625	0.107188	0.206656	0.144663
L.parvus	0.127671	0.148317	0.150251	0.151857	0.119687	0.123964	0.121021	0.165358	0.128617	0.124294	0.157022	0.148462	0.126276	0.132796	0.140085	0.0896789	0.130557	0.0994287	0.209735	0.131008	0.127058
L.waleckii	0.22161	0.220985	0.26198	0.25314	0.231177	0.235209	0.231612	0.275538	0.253041	0.221172	0.252625	0.247248	0.228264	0.248514	0.247181	0.229721	0.248008	0.223391	0.325685	0.265614	0.228866	0.232019
BSB	0.169773	0.192867	0.194552	0.188406	0.166356	0.186936	0.185282	0.204051	0.173189	0.174795	0.197515	0.182937	0.183466	0.170968	0.182933	0.167276	0.177888	0.176	0.266812	0.197801	0.177057	0.183772	0.21018
COC	0.00946622	0.133414	0.148503	0.142134	0.117502	0.120482	0.131282	0.179558	0.1257	0.12084	0.150087	0.1571	0.120362	0.139357	0.124627	0.116038	0.128746	0.115535	0.218779	0.149194	0.10867	0.133127	0.224133	0.17303
KOC	0.010647	0.133494	0.147209	0.143605	0.118502	0.123157	0.131251	0.178555	0.124936	0.12288	0.151206	0.15833	0.123034	0.140383	0.126668	0.117174	0.12973	0.115119	0.221574	0.149874	0.110486	0.132166	0.222813	0.171088	0.00500336
WCC-L	0.163772	0.0685159	0.207677	0.182694	0.169924	0.168898	0.171579	0.214768	0.176368	0.170699	0.191028	0.171625	0.165718	0.168766	0.190128	0.156551	0.181258	0.158251	0.253255	0.181559	0.168532	0.158384	0.24411	0.186726	0.162046	0.161528
GF	0.126304	0.0223286	0.188334	0.169496	0.140978	0.15135	0.152321	0.196233	0.162442	0.139296	0.162226	0.166516	0.14811	0.161508	0.15803	0.139588	0.168612	0.142801	0.237544	0.175689	0.144717	0.141924	0.226869	0.190649	0.128435	0.126614	0.0740842
RCCxCOC	0.126769	0.0226493	0.188399	0.170029	0.142176	0.151855	0.153548	0.196301	0.162967	0.140494	0.162072	0.166572	0.148609	0.162758	0.159263	0.140073	0.169881	0.143116	0.23763	0.176233	0.145213	0.142414	0.228319	0.19105	0.12721	0.124657	0.0731939	0.00156115
2nNCRC	0.127153	0.0229569	0.188399	0.170449	0.142575	0.15226	0.153956	0.196301	0.163384	0.140893	0.162072	0.166572	0.149013	0.163175	0.159673	0.140467	0.170304	0.143514	0.23763	0.176659	0.145615	0.142811	0.228802	0.191343	0.126699	0.123892	0.0729736	0.00204904	0.000585303
2nNCOC	0.00796795	0.129908	0.146668	0.141934	0.115666	0.120316	0.129403	0.177764	0.123105	0.119973	0.148146	0.157804	0.120196	0.135087	0.122773	0.115534	0.127917	0.11348	0.216725	0.146884	0.104953	0.130509	0.220604	0.170939	0.00490747	0.00577976	0.161393	0.124465	0.124402	0.124684
3NxCOC	0.13215	0.00770775	0.190604	0.173747	0.142575	0.151122	0.158286	0.20476	0.164408	0.145164	0.165623	0.166427	0.151156	0.164268	0.167552	0.142578	0.174805	0.149895	0.238432	0.178645	0.147223	0.148129	0.223857	0.190128	0.130962	0.130201	0.0660526	0.0225956	0.0210701	0.0204581	0.128928
3NxRCC	0.132107	0.00770546	0.190537	0.173689	0.142528	0.151072	0.158233	0.204689	0.164353	0.145116	0.165595	0.166371	0.151106	0.164213	0.167496	0.142531	0.174746	0.149846	0.238346	0.178584	0.147174	0.14808	0.223777	0.190063	0.130933	0.130281	0.0660526	0.0225934	0.0210701	0.0204581	0.1289	0
3N	0.13215	0.00770775	0.190604	0.173747	0.142575	0.151122	0.158286	0.20476	0.164408	0.145164	0.165623	0.166427	0.151156	0.164268	0.167552	0.142578	0.174805	0.149895	0.238432	0.178645	0.147223	0.148129	0.223857	0.190128	0.130962	0.130201	0.0660526	0.0225956	0.0210701	0.0204581	0.128928	0	0
WR	0.163854	0.0685466	0.206938	0.182788	0.17001	0.168984	0.171299	0.213485	0.176459	0.170786	0.191087	0.171286	0.165802	0.168852	0.189852	0.156629	0.180487	0.158331	0.252897	0.181653	0.168618	0.158463	0.244247	0.186677	0.1615	0.160982	0.00117061	0.0746598	0.0729742	0.0722926	0.161839	0.0653824	0.0653824	0.0653824
WCC	0.163442	0.0682085	0.206866	0.182355	0.169588	0.168563	0.171243	0.213951	0.17603	0.170362	0.190639	0.170858	0.165383	0.168429	0.18979	0.15622	0.180919	0.157919	0.252395	0.181221	0.168197	0.158051	0.243748	0.186238	0.16109	0.160573	0.000877586	0.0743177	0.0726336	0.0719526	0.161429	0.0650478	0.0650478	0.0650478	0.000292283
RCC	0.133306	0.0172281	0.195724	0.177209	0.154807	0.158997	0.164075	0.208536	0.167035	0.153138	0.170239	0.17575	0.154577	0.165434	0.168861	0.150442	0.176299	0.155704	0.250632	0.179035	0.15305	0.156082	0.227905	0.198589	0.132113	0.131348	0.0719032	0.0244299	0.0228977	0.0222829	0.130073	0.0141744	0.0141744	0.0141744	0.0712246	0.0708857
