# Supplementary material for: Molecular Phylogenetics of Seven Cyprinidae Distant Hybrid Lineages: Genetic Variation, 2nNCRC Convergent Evolution, and Germplasm Implications
Source: Biology (Basel). 2025 Oct 30;14(11):1527. doi: 10.3390/biology14111527 (PMC12650161; doi:10.3390/biology14111527)
Supplement: Supplementary file 1 [file biology-14-01527-s001.zip › Table S8.xlsx]

## Sheet: RAG1 distance
Table S8. Calculating genetic distance in RAG1 sequences between distant hybrids and other Cyprinidae species based on the Kimura 2-Parameter model.
	C.carpio	C.auratus	H.macrolepidota	B.gonionotus	B.barbus	S.acanthopterus	P.assimilis	D.yunnanensis	P.jordani	O.salsburyi	C.molitorella	P.prochilus	G.cryptonemus	G.mirofrontis	G.orientalis	D.tetrabarbatus	R.posehensis	S.notabilis	L.senegalensis	L.lineatus	L.rohita	H.siamensis	C.reticulatus	G.waterloti	L.parvus	BSB	COC	KOC	WCC-L	GF	RCCxCOC	2nNCRC	2nNCOC	3NxCOC	3NxRCC	3N	WR	WCC	RCC
C.carpio
C.auratus	0.0406172
H.macrolepidota	0.0528059	0.0588992
B.gonionotus	0.0545346	0.0564649	0.0529305
B.barbus	0.0434009	0.0468597	0.0383893	0.0434961
S.acanthopterus	0.0446569	0.0493377	0.0414101	0.0510081	0.0215184
P.assimilis	0.0753328	0.078475	0.0798454	0.0815565	0.0663412	0.0718193
D.yunnanensis	0.0834492	0.0871758	0.0861991	0.0896939	0.0744538	0.0805956	0.0362805
P.jordani	0.0740533	0.0762982	0.07727	0.0788833	0.0663118	0.0711666	0.0116828	0.0367431
O.salsburyi	0.111118	0.109207	0.110952	0.114084	0.100053	0.103181	0.0778023	0.0782929	0.0786256
C.molitorella	0.0730858	0.0770859	0.076719	0.0792348	0.0673154	0.0730119	0.04894	0.0552771	0.0508635	0.0687378
P.prochilus	0.0752846	0.0784285	0.0789618	0.0801391	0.0663962	0.0714519	0.0118823	0.0351787	0.0123836	0.0793988	0.0502578
G.cryptonemus	0.075336	0.0790489	0.0803777	0.0859772	0.0688635	0.071182	0.0253662	0.0431643	0.0249411	0.0855584	0.0544125	0.0253379
G.mirofrontis	0.0866262	0.0913935	0.0917997	0.0922708	0.0814396	0.0854395	0.0498666	0.0418266	0.0508969	0.0868401	0.0510232	0.0490661	0.0550472
G.orientalis	0.0867939	0.0917276	0.0920438	0.0952442	0.0825279	0.0852557	0.0502553	0.0431719	0.0517939	0.0855099	0.0512559	0.0494323	0.0565779	0.00912023
D.tetrabarbatus	0.0728098	0.0749408	0.0762714	0.0781867	0.0625129	0.0672796	0.0159999	0.0336977	0.0167949	0.0785265	0.0491556	0.0145523	0.0265421	0.0497673	0.0506265
R.posehensis	0.0728201	0.0753561	0.0770411	0.0792555	0.064557	0.0699542	0.0109842	0.0364168	0.0118359	0.079281	0.0487388	0.0116742	0.0249666	0.0493526	0.050109	0.0153685
S.notabilis	0.071761	0.0753351	0.0739827	0.0756961	0.0643395	0.0690428	0.0118701	0.0375089	0.00886023	0.0798647	0.0462455	0.0125728	0.0249454	0.0505378	0.050399	0.0165724	0.0116755
L.senegalensis	0.0857552	0.0928569	0.0922488	0.0955219	0.0842712	0.0869583	0.0625357	0.0607478	0.0637256	0.0927127	0.0661858	0.0621644	0.0675065	0.0491019	0.050024	0.0630786	0.0631956	0.0636108
L.lineatus	0.0855077	0.0878324	0.0888908	0.0914901	0.0803191	0.0814878	0.0569162	0.0624319	0.0590591	0.0663722	0.0422934	0.0579327	0.0624164	0.0618936	0.0623859	0.0582801	0.0583334	0.0572472	0.0783808
L.rohita	0.0849032	0.0892815	0.090826	0.0950127	0.0767385	0.082333	0.0625598	0.0663084	0.0646572	0.0911243	0.0687635	0.0655438	0.0693668	0.0664545	0.0656573	0.0635424	0.0649418	0.0623778	0.0495242	0.0771431
H.siamensis	0.0933262	0.0936848	0.0933843	0.0974068	0.0857486	0.0908585	0.0694728	0.0718271	0.0687808	0.0750707	0.0557298	0.0710261	0.073597	0.0677947	0.0680815	0.0682459	0.0697629	0.0688336	0.0850579	0.0614405	0.0927062
C.reticulatus	0.0866826	0.0910863	0.0894386	0.089752	0.0791948	0.0864449	0.0619271	0.0652263	0.064072	0.0739753	0.0428354	0.0618961	0.0711604	0.0655049	0.0650094	0.0634534	0.0633447	0.0614705	0.0766671	0.0607201	0.0811555	0.0598353
G.waterloti	0.0917469	0.0999135	0.102119	0.104906	0.0935603	0.0973414	0.079805	0.0752662	0.0806533	0.111313	0.0784917	0.078128	0.086298	0.0603543	0.0607519	0.0793756	0.0786127	0.078157	0.070622	0.0854078	0.0902557	0.0934537	0.085319
L.parvus	0.0779566	0.0810802	0.0834279	0.0892577	0.0708797	0.0776449	0.0550845	0.0618705	0.0567228	0.0854531	0.0635474	0.0571413	0.0607539	0.0631555	0.0634087	0.0563346	0.0560213	0.0555349	0.0465224	0.0729109	0.016939	0.085465	0.0729456	0.0861262
BSB	0.0695484	0.0742615	0.080446	0.0864116	0.069009	0.0722376	0.0893615	0.0960833	0.0899204	0.120249	0.0918411	0.0902099	0.0920194	0.103486	0.103295	0.0868961	0.0876063	0.0888772	0.099937	0.100811	0.0988549	0.108034	0.103231	0.103042	0.090653
COC	0.0305765	0.0458837	0.0621778	0.0573917	0.0518732	0.0529495	0.0897697	0.100984	0.0858374	0.125056	0.078488	0.0897697	0.0930151	0.0985039	0.0996957	0.0876001	0.0872766	0.0815348	0.0997784	0.0921836	0.10262	0.108469	0.0949711	0.0987456	0.0969356	0.0766336
KOC	0.0285766	0.044357	0.0593302	0.0587683	0.050691	0.051779	0.0868462	0.0968924	0.0820602	0.121855	0.0758824	0.0872825	0.0873891	0.0950468	0.095855	0.0845224	0.0841638	0.0782312	0.0958697	0.0888933	0.0977686	0.105667	0.0934637	0.0964025	0.0918429	0.0740332	0.0168229
WCC-L	0.0354296	0.0395147	0.0670605	0.0624496	0.0522515	0.0588576	0.083587	0.0929544	0.079245	0.119798	0.0750765	0.0853088	0.0850987	0.0912155	0.0925765	0.0795335	0.0811187	0.0756448	0.0922309	0.0880763	0.0913182	0.102176	0.0894097	0.0930178	0.086409	0.0732564	0.0351294	0.0358662
GF	0.0363784	0.0376423	0.0663699	0.0611288	0.0531144	0.0579012	0.0825373	0.0929712	0.0782052	0.118175	0.0744488	0.0838285	0.0826601	0.0891949	0.0913893	0.0787703	0.0800793	0.0741877	0.0918002	0.0847821	0.0926978	0.101777	0.0883751	0.0920897	0.0871683	0.0768852	0.0324607	0.0323984	0.0164803
RCCxCOC	0.0294758	0.0376871	0.0566217	0.0554988	0.0467607	0.0481585	0.0819252	0.0928339	0.0776074	0.118619	0.0719889	0.082362	0.0837608	0.0903966	0.0910828	0.0794371	0.0790566	0.0731847	0.0932829	0.0849439	0.0920273	0.0991931	0.0884914	0.0904595	0.087061	0.0724541	0.0214293	0.0242146	0.0236889	0.0225044
2nNCRC	0.0366666	0.0377585	0.0624552	0.057208	0.0477453	0.0520249	0.081078	0.0908439	0.0767687	0.115831	0.0721035	0.0815102	0.0802559	0.0895284	0.091252	0.0760868	0.0790559	0.0731827	0.0917086	0.0830084	0.0916835	0.0983167	0.0883899	0.0935476	0.0863129	0.0745821	0.0361031	0.0368692	0.021213	0.0202811	0.0268718
2nNCOC	0.0278323	0.0428963	0.059178	0.055665	0.0480809	0.0496076	0.0857176	0.0950951	0.0826821	0.12088	0.0735614	0.0848542	0.0871516	0.0925357	0.0933146	0.0827983	0.0830528	0.0775645	0.0939002	0.0868217	0.0944095	0.102554	0.0907444	0.0935349	0.0893417	0.0712296	0.018458	0.0192993	0.0327022	0.0304462	0.0211526	0.0337971
3NxCOC	0.0397266	0.041184	0.0707205	0.0661669	0.0557507	0.0642388	0.0857339	0.0945419	0.0813616	0.121485	0.075987	0.0874667	0.0845795	0.0914038	0.0933196	0.0807767	0.0832623	0.0773312	0.0933759	0.0906402	0.090756	0.105467	0.0894361	0.0952757	0.0857868	0.0764948	0.0361461	0.0371724	0.0184955	0.0188747	0.0262754	0.0262451	0.036002
3NxRCC	0.0374214	0.0397699	0.0698841	0.0659908	0.0548732	0.061505	0.0798111	0.0895562	0.0755116	0.119548	0.0726434	0.0815265	0.0805298	0.0863591	0.0886649	0.0750789	0.0777997	0.0719273	0.0886109	0.0841646	0.0868222	0.100604	0.0860117	0.0912168	0.0831001	0.0731069	0.0408481	0.0401507	0.0173377	0.0159191	0.0273184	0.0256764	0.0370131	0.0128671
3N	0.0389175	0.0424521	0.071698	0.0668364	0.0566292	0.064108	0.0853103	0.095746	0.08094	0.120386	0.0788073	0.0874747	0.086953	0.092332	0.0944046	0.0809376	0.0836937	0.0777522	0.0945605	0.0903123	0.0923754	0.106395	0.090759	0.0963107	0.088182	0.0770782	0.0365234	0.0374403	0.0181019	0.0173215	0.0264977	0.0275251	0.0359664	0.0112053	0.0114363
WR	0.0303943	0.0382617	0.0637138	0.0592067	0.0500576	0.0557008	0.077305	0.0868489	0.0730387	0.114645	0.0698027	0.079868	0.0793009	0.0857071	0.0870135	0.0743538	0.0761622	0.0703012	0.0865796	0.0829873	0.0849743	0.0973212	0.0838088	0.0888222	0.0808293	0.069788	0.0342498	0.0335765	0.0103294	0.0154062	0.020542	0.0211445	0.0311558	0.0141244	0.0112811	0.0128086
WCC	0.0330825	0.0419598	0.0654053	0.0643364	0.0538824	0.0574358	0.0842136	0.0944966	0.0780809	0.118393	0.074974	0.0867999	0.0844214	0.093668	0.0949663	0.0806849	0.083457	0.0766474	0.094224	0.0890286	0.0919957	0.103438	0.0892375	0.0963878	0.0884585	0.0759308	0.0390672	0.0381345	0.0175129	0.0221326	0.0254762	0.0262518	0.0357807	0.0229048	0.0190933	0.0198719	0.0092692
RCC	0.0364046	0.03985	0.0683175	0.0651356	0.0538207	0.0586193	0.0799928	0.0901892	0.0756941	0.116612	0.0740609	0.0825655	0.0802125	0.0901966	0.0918452	0.0748288	0.0792537	0.073363	0.0908058	0.0856461	0.0885992	0.100569	0.0872974	0.0938094	0.084578	0.0741768	0.0397254	0.0393076	0.0172242	0.0171932	0.0270465	0.0248066	0.0368438	0.0172285	0.0139905	0.01605	0.0107931	0.0169376
